# Supplementary material for: A synthetic antibiotic class with a deeply-optimized design for overcoming bacterial resistance
Source: Nat Commun. 2024 Jul 18;15:6040. doi: 10.1038/s41467-024-50453-3 (PMC11255307; doi:10.1038/s41467-024-50453-3)
Supplement: Supplementary file 4 — Source data [file 41467_2024_50453_MOESM4_ESM.xlsx]

## Sheet: Fig. 2a-d
Fig.2a
Blood	PBS	FLO	F8
	1450	16	1	145000000	1600	100	8.16137	3.20412	2
	402	40	2	40200000	4000	200	7.60423	3.60206	2.30103
	612	23	10	61200000	2300	1000	7.78675	3.36173	3
	262	400	1	26200000	40000	100	7.4183	4.60206	2
	595	3	24	59500000	300	2400	7.77452	2.47712	3.38021
	151	11	1	15100000	1100	100	7.17898	3.04139	2
Fig.2b
Liver	PBS	FLO	F8
	452	6	1	45200000	600	100	7.65514	2.77815	2
	1562	3	15	156200000	300	1500	8.19368	2.47712	3.17609
	295	25	11	29500000	2500	1100	7.46982	3.39794	3.04139
	158	60	3	15800000	6000	300	7.19866	3.77815	2.47712
	49	7	2	4900000	700	200	6.6902	2.8451	2.30103
	793	13	1	79300000	1300	100	7.89927	3.11394	2
Fig.2c
Spleen	PBS	FLO	F8
	1215	80	1	121500000	8000	100	8.08458	3.90309	2
	366	8	1	36600000	800	100	7.56348	2.90309	2
	1930	15	3	193000000	1500	300	8.28556	3.17609	2.47712
	266	60	23	26600000	6000	2300	7.42488	3.77815	3.36173
	6	101	15	600000	10100	1500	5.77815	4.00432	3.17609
	231	26	2	23100000	2600	200	7.36361	3.41497	2.30103
Fig.2d
Kidney	PBS	FLO	F8
	1402	19	1	140200000	1900	100	8.14675	3.27875	2
	951	17	2	95100000	1700	200	7.97818	3.23045	2.30103
	13290	40	1	1329000000	4000	100	9.12352	3.60206	2
	56	4	20	5600000	400	2000	6.74819	2.60206	3.30103
	599	120	21	59900000	12000	2100	7.77743	4.07918	3.32222
	312	35	1	31200000	3500	100	7.49415	3.54407	2

## Sheet: Fig. 3a-b
Body weight (g)
Day	0	1	2	3	4	5	6	7		Spleen (mg)	Thymus (mg)
PBS	18.7	19	19.8	20.1	20.9	21.3	22.2	23.2		0.11	0.08
	19.2	19.7	20.2	20.7	21.6	21.9	22.2	23		0.1	0.09
	19	19.2	20.3	21.2	21.9	22.3	22.6	23.1		0.11	0.08
	17.1	17.5	18.1	18.9	19.5	20.3	21.1	22.4		0.12	0.09
	19.4	20.3	20.2	20.6	21.3	22.1	22.8	23.5		0.13	0.09
	17.6	17.2	17.7	18.4	19.2	20.6	21.3	22.5		0.12	0.1
FLO	19.2	19.3	20.3	20.7	20.5	20.6	20.4	20		0.04	0.02
	18.3	18.1	18.3	18.9	19.3	19.7	20.2	19.4		0.04	0.03
	18.9	18.1	18.5	18.5	19.7	20.1	19.6	20		0.05	0.04
	18.3	18.7	18.3	18.6	19	19.2	18.5	17.8		0.04	0.03
	18.7	19.2	19.3	19.4	19.8	19.7	19.1	19		0.04	0.02
	18.9	18.9	19	19.7	19.1	19.3	19.6	20		0.03	0.02
F8	18.4	18.8	19.7	20.3	21	21.7	22.2	23		0.1	0.08
	18.4	18.8	19.3	20.1	20.3	20.9	21.4	22		0.1	0.08
	19.2	19.5	20.1	20.9	21.5	21.9	22.4	23		0.11	0.09
	17.9	18	18.6	19.2	19.9	19.5	20.4	21		0.1	0.09
	18	19.1	20.4	20.7	21.2	21.8	21.9	22.6		0.12	0.07
	17.1	17.9	18.1	18.7	20.3	20.9	21.6	22.3		0.1	0.09
										Fig.3a	Fig.3b
										Spleen Index (mg/g)	Thymus Index (mg/g)
									PBS	0.474138	0.344828
										0.434783	0.391304
										0.47619	0.34632
										0.535714	0.401786
										0.553191	0.382979
										0.533333	0.444444
									FLO	0.2	0.1
										0.206186	0.154639
										0.25	0.2
										0.224719	0.168539
										0.210526	0.105263
										0.15	0.1
									F8	0.434783	0.347826
										0.454545	0.363636
										0.478261	0.391304
										0.47619	0.428571
										0.530973	0.309735
										0.44843	0.403587

## Sheet: Fig. 3c-h
Fig.3c
	1	2	3	4	5	6	7	8	9	10	11	12
A	1.8822	1.8223	1.1492	1.0218	0.5635	0.5375	0.3393	0.3487	0.1611	0.1783	0	0.0096
PBS	0.2519	0.2132	0.2291	0.2515	0.2931	0.3016
FLO	0.3701	0.3055	0.3916	0.3622	0.3186	0.3873
F8	0.267	0.2834	0.2783	0.2401	0.2603	0.2553
(pg/mL)
	1	2	3	4	5	6	7	8	9	10	11	12
A	594.59	574.541	349.249	306.608	153.211	144.509	78.1697	81.316	18.5248	24.2818	-35.3965	-32.1833
PBS	48.9163	35.9631	41.2849	48.7824	62.7062	65.5512
FLO	88.4787	66.8566	95.6749	85.8345	71.2413	94.2357
F8	53.9704	59.4596	57.7526	44.9667	51.7278	50.0543
Fig.3d
	1	2	3	4	5	6	7	8	9	10	11	12
A	2.1192	2.1274	1.3277	1.2188	0.571	0.5667	0.3021	0.3339	0.176	0.1556	0	0.0055
PBS	0.5076	0.5037	0.4815	0.5023	0.511	0.4965
FLO	0.3633	0.3341	0.2887	0.3038	0.3576	0.2858
F8	0.4768	0.4121	0.4969	0.4848	0.4901	0.4624
(pg/mL)
	1	2	3	4	5	6	7	8	9	10	11	12
A	3082.23	3094.52	1896.15	1732.96	762.208	755.765	359.253	406.907	170.289	139.719	-93.4529	-85.211
PBS	667.201	661.357	628.09	659.259	672.296	650.568
FLO	450.963	407.206	339.173	361.801	442.422	334.827
F8	621.047	524.092	651.167	633.035	640.977	599.468
Fig.3e
	1	2	3	4	5	6	7	8	9	10	11	12
A	1.8546	1.8841	1.1631	1.1215	0.5763	0.5814	0.2481	0.2808	0.1851	0.1513	0	0.0084
PBS	0.2319	0.2023	0.2141	0.2312	0.2102	0.2155
FLO	0.3099	0.3547	0.288	0.2686	0.2772	0.3149
F8	0.2545	0.2384	0.2214	0.2721	0.2442	0.2163
(pg/mL)
	1	2	3	4	5	6	7	8	9	10	11	12
A	2280.99	2318.94	1391.24	1337.71	636.21	642.772	213.918	255.993	132.856	89.3661	-105.31	-94.502
PBS	193.073	154.987	170.17	192.173	165.152	171.972
FLO	293.435	351.079	265.257	240.295	251.361	299.869
F8	222.153	201.437	179.563	244.798	208.9	173.001
			1	2	3	4	5	6	7	8	9	10
		A	2.0334	1.9841	1.2295	1.2399	0.6562	0.5938	0.2742	0.2863	0.1197	0.1264
Fig.3f	Spleen	PBS	0.2131	0.2414	0.2096	0.2312	0.2196	0.2533
		FLO	0.2999	0.2953	0.2607	0.3269	0.3398	0.2661
		F8	0.2604	0.3157	0.2875	0.2205	0.2386	0.2575
Fig.3g	Thymus	PBS	0.2551	0.2834	0.3118	0.2314	0.2268	0.2541
		FLO	0.3544	0.3071	0.3502	0.2826	0.3435	0.3051
		F8	0.2584	0.2721	0.3005	0.2551	0.3159	0.2805
Fig.3h	Bone marrow	PBS	0.2023	0.2045	0.2201	0.2232	0.2105	0.2665
		FLO	0.4417	0.366	0.3683	0.4233	0.4495	0.4141
		F8	0.2284	0.2594	0.2917	0.3167	0.2611	0.3279
			1	2	3	4	5	6	7	8	9	10
		A	2312.5	2254.69	1369.88	1382.08	697.658	624.491	249.742	263.93	68.5826	76.4387
Fig.3f	Spleen	PBS	178.099	211.283	173.995	199.322	185.721	225.236
		FLO	279.877	274.483	233.913	311.536	326.662	240.245
		F8	233.561	298.403	265.337	186.776	207.999	230.161
Fig.3g	Thymus	PBS	227.347	260.53	293.83	199.557	194.163	226.174
		FLO	343.781	288.319	338.856	259.592	331	285.974
		F8	231.216	247.28	280.581	227.347	298.638	257.129
Fig.3h	Bone marrow	PBS	165.436	168.015	186.307	189.942	175.051	240.714
		FLO	446.145	357.383	360.08	424.57	455.291	413.783
		F8	196.039	232.389	270.262	299.576	234.382	312.709

## Sheet: Fig. 3k-o
Fig.3k
	Body weight (g)				daily gain (g)
	Control	FLO	F8		Control	FLO	F8
	23.6	29.1	26.1
	24	28.7	26.2		0.4	-0.4	0.1
	26.4	29.9	27.2		2.8	0.8	1.1
	26.7	29.9	26.3		3.1	0.8	0.2
	28.6	30.3	27.8		5	1.2	1.7
	28.4	32.2	29.8		4.8	3.1	3.7
	28.8	32.1	31.3		5.2	3	5.2
	30.6	32	31.5		7	2.9	5.4
	29.5	32.8	30.9		5.9	3.7	4.8
	28.8	34.1	29.7		5.2	5	3.6
	28.4	33.3	30.5		4.8	4.2	4.4
	28.9	33.2	31.2		5.3	4.1	5.1
	29.9	33	32.2		6.3	3.9	6.1
	31	34	32.9		7.4	4.9	6.8
	30.9	34.2	32.5		7.3	5.1	6.4
	30.1	35	31.2		6.5	5.9	5.1
	30.4	35.4	33.6		6.8	6.3	7.5
	30.5	35	34.3		6.9	5.9	8.2
Fig.3l
Vero	FLO						F8
Control	98.0057	102.386	92.8775	105.271	93.839	107.621	95.3223	94.251	100.357	101.214	101.428	107.427
1 μM	100.142	111.574	100.89	103.134	94.9074	107.514	98.8573	102.285	98.3217	91.7872	94.4653	98.8573
2 μM	103.134	104.309	103.454	110.399	109.651	103.775	106.142	98.3217	92.0014	105.285	91.6801	98.2146
4 μM	101.531	102.813	102.279	98.3262	103.775	103.668	94.8938	101.214	91.1444	105.606	92.9655	103.678
8 μM	97.2578	101.104	91.4886	96.9373	93.4117	110.078	100.25	98.4289	90.1803	100.464	90.1803	101.964
16 μM	108.476	106.766	94.2664	104.202	97.2578	104.523	92.2157	99.393	90.3946	93.7154	101.857	102.607
32 μM	103.134	102.066	97.6852	103.134	96.6168	109.972	100.357	92.7513	99.5001	100.143	90.7159	97.0362
64 μM	99.6083	92.1296	89.0313	105.164	106.125	104.095	97.3576	100.25	94.1439	101.321	90.1803	96.822
128 μM	93.7322	96.8305	88.7108	94.2664	89.9929	110.933	96.9291	96.3935	95.2151	92.8584	93.1798	98.3217
256 μM	40.2066	37.963	45.1211	31.6595	34.9715	37.5356	81.3962	79.2537	73.0405	91.4658	70.8981	92.1086
Fig.3m
L0-2	FLO						F8
Control	98.0818	100.422	98.7774	101.686	96.5641	104.469	98.513	101.239	101.735	92.3172	101.983	104.213
1 μM	103.963	97.9553	109.275	106.176	100.485	108.2	96.4064	94.176	104.089	91.6976	95.2912	101.983
2 μM	108.2	98.7774	108.516	104.342	102.698	112.057	96.7782	94.4238	101.487	93.9281	102.602	101.239
4 μM	108.453	108.073	107.062	106.492	101.18	108.2	102.354	99.3804	90.3346	96.9021	100	96.6543
8 μM	109.907	107.82	102.129	100.738	107.251	109.781	97.7695	97.5217	88.7237	101.487	101.611	92.9368
16 μM	109.718	106.05	102.508	105.67	102.698	106.998	103.098	95.9108	87.4845	100.867	92.0694	100.991
32 μM	106.492	104.279	97.1965	103.267	104.659	107.188	93.6803	99.1326	93.0607	99.5043	85.254	96.5304
64 μM	104.975	103.078	96.8803	103.078	99.2201	101.939	94.5477	93.5564	104.089	80.1735	98.7608	111.648
128 μM	89.4815	92.7066	90.1771	90.8094	89.355	86.699	96.7782	103.346	85.6258	93.5564	85.1301	101.859
256 μM	49.1358	48.5666	57.989	51.7917	56.1551	48.3769	79.8017	89.4672	76.5799	88.8476	82.5279	79.1822
Fig.3n
pk-15	FLO						F8
Control	100.595	99.3197	98.4524	100.391	100.442	100.799	101.109	98.566	96.618	99.053	99.2695	105.384
1 μM	103.401	105.34	104.524	102.687	104.065	104.83	107.062	106.304	102.57	99.3777	101.759	105.871
2 μM	102.432	98.7585	98.5034	97.9932	94.6769	105.34	101.596	103.382	101.542	101.542	99.7565	103.49
4 μM	93.5544	93.5544	90.9524	97.2789	94.1156	91.5646	100.406	97.9167	96.131	97.8626	97.7543	99.9729
8 μM	95.9014	97.1769	92.1259	93.1973	93.5034	93.0442	96.5097	96.3474	95.3734	98.8366	99.54	102.895
16 μM	90.6463	90.3912	90.1361	91.5136	92.6871	93.1463	103.598	95.7522	96.3474	102.083	97.1591	100.135
32 μM	88.5544	89.2687	90.1871	87.432	89.6769	89.5238	97.3214	96.7262	94.6158	99.053	94.724	96.4015
64 μM	88.5034	88.9116	85.3912	86.2585	88.9626	88.3503	94.8864	91.8561	92.5595	95.3734	94.5076	93.2089
128 μM	83.9116	83.4524	83.8095	85.1361	85.2891	83.9626	88.6634	86.553	90.3409	86.7695	88.3929	86.7695
256 μM	72.8401	73.7585	73.1973	72.3299	77.3299	74.3707	84.4968	86.8777	84.4968	79.0314	88.5011	85.2543
Fig.3o
(mM)	0	FLO-0.25	FLO-0.5	FLO-1	FLO-2	FLO-4	FLO-8	FLO-16	FLO-32	FLO-64	FLO-128	Triton X-100
	0.07	0.072	0.072	0.069	0.064	0.069	0.07	0.071	0.087	0.119	0.221	0.747
	0.07	0.072	0.07	0.072	0.067	0.071	0.07	0.075	0.091	0.121	0.211	0.884
	0.072	0.071	0.074	0.074	0.067	0.07	0.071	0.07	0.098	0.115	0.195	0.748
	0.069	0.072	0.075	0.077	0.07	0.072	0.073	0.071	0.097	0.121	0.201	0.799
	0.07	0.069	0.072	0.072	0.07	0.07	0.075	0.076	0.087	0.119	0.199	0.802
		0.295421	0.295421	-0.14771	-0.886263	-0.14771	0	0.14771	2.51108	7.23781	22.3043
		0.2457	0	0.2457	-0.36855	0.12285	0	0.614251	2.57985	6.26536	17.3219
		-0.147929	0.295858	0.295858	-0.739645	-0.295858	-0.147929	-0.295858	3.84615	6.36095	18.1953
		0.410959	0.821918	1.09589	0.136986	0.410959	0.547945	0.273973	3.83562	7.12329	18.0822
		-0.136612	0.273224	0.273224	0	0	0.68306	0.819672	2.3224	6.69399	17.623
(mM)	0	F8-0.5	F8-1	F8-2	F8-4	F8-8	F8-16	F8-32	F8-64	F8-128	F8-256	Triton X-100
	0.07	0.07	0.072	0.068	0.068	0.069	0.07	0.071	0.072	0.073	0.077	0.747
	0.07	0.072	0.07	0.069	0.07	0.071	0.072	0.074	0.074	0.076	0.077	0.884
	0.072	0.073	0.072	0.07	0.069	0.07	0.071	0.072	0.073	0.075	0.077	0.748
	0.069	0.072	0.072	0.07	0.071	0.072	0.072	0.074	0.072	0.075	0.077	0.799
	0.07	0.072	0.07	0.069	0.072	0.071	0.071	0.074	0.074	0.077	0.076	0.802
		0	0.295421	-0.295421	-0.295421	-0.14771	0	0.14771	0.295421	0.443131	1.03397
		0.2457	0	-0.12285	0	0.12285	0.2457	0.4914	0.4914	0.737101	0.859951
		0.147929	0	-0.295858	-0.443787	-0.295858	-0.147929	0	0.147929	0.443787	0.739645
		0.410959	0.410959	0.136986	0.273973	0.410959	0.410959	0.684932	0.410959	0.821918	1.09589
		0.273224	0	-0.136612	0.273224	0.136612	0.136612	0.546448	0.546448	0.956284	0.819672

## Sheet: Fig. 4a-g, i
Fig.4a
S.aureus
Time (days)
	FLO	F8
1	16	8
2	16	8
3	16	8
4	32	8
5	32	16
6	64	16
7	64	16
8	64	16
9	128	16
10	128	16
11	256	16
12	512	32
13	512	32
14	512	32
15	512	32
16	512	32
17	512	32
18	512	32
19	512	32
20	512	32
21	512	64
22	512	64
23	512	64
24	512	64
25	512	64
26	512	64
27	512	64
28	512	64
29	512	64
30	512	64
Fig.4b
E.coil
Time (days)
	FLO	F8
1	8	8
2	8	8
3	16	8
4	32	8
5	64	16
6	64	16
7	128	32
8	256	32
9	256	32
10	512	32
11	512	32
12	512	32
13	512	32
14	512	32
15	512	32
16	512	32
17	512	32
18	512	32
19	512	32
20	512	32
21	512	32
22	512	32
23	512	32
24	512	32
25	512	32
26	512	32
27	512	32
28	512	32
29	512	32
30	512	32
Fig.4c
	E.coli + F8	E.coli + F8	E.coli + F8	E.coli + F8	E.coli + F8	E.coli + F8	S.aureus + F8	S.aureus + F8	S.aureus + F8	S.aureus + F8	S.aureus + F8	S.aureus + F8	E.coli + FLO	E.coli + FLO	E.coli + FLO	E.coli + FLO	E.coli + FLO	E.coli + FLO	S.aureus + FLO	S.aureus + FLO	S.aureus + FLO	S.aureus + FLO	S.aureus + FLO	S.aureus + FLO
0	0.868	0.892	0.852	0.858	0.892	0.852	0.825	0.88	0.857	0.864	0.818	0.852	0.868	0.892	0.852	0.858	0.892	0.852	0.868	0.892	0.852	0.858	0.892	0.852
0.5 μM	0.823	0.818	0.82	0.811	0.826	0.848	0.799	0.782	0.794	0.791	0.788	0.791	0.948	0.982	0.941	0.948	0.982	0.941	0.981	0.965	0.926	0.966	0.935	0.995
1 μM	0.826	0.796	0.805	0.784	0.799	0.801	0.763	0.76	0.782	0.778	0.773	0.772	0.928	0.982	0.941	0.948	0.982	0.941	0.973	0.968	0.945	0.953	0.906	0.94
2 μM	0.795	0.769	0.799	0.8	0.8	0.794	0.716	0.688	0.717	0.717	0.694	0.72	0.875	0.886	0.894	0.874	0.889	0.89	0.892	0.988	0.988	0.989	0.988	0.888
4 μM	0.789	0.759	0.767	0.767	0.773	0.762	0.719	0.636	0.676	0.675	0.671	0.651	0.88	0.859	0.888	0.89	0.89	0.883	0.846	0.87	0.882	0.88	0.876	0.879
8 μM	0.714	0.684	0.679	0.687	0.694	0.699	0.666	0.615	0.646	0.637	0.664	0.61	0.895	0.869	0.878	0.869	0.865	0.835	0.876	0.848	0.87	0.867	0.861	0.86
16 μM	0.617	0.601	0.601	0.587	0.589	0.579	0.594	0.552	0.585	0.611	0.558	0.575	0.853	0.849	0.856	0.857	0.863	0.851	0.888	0.776	0.805	0.806	0.782	0.808
32 μM	0.543	0.501	0.512	0.5	0.524	0.508	0.466	0.473	0.473	0.45	0.445	0.441	0.763	0.774	0.768	0.777	0.784	0.788	0.761	0.724	0.764	0.764	0.759	0.739
64 μM	0.414	0.399	0.381	0.358	0.366	0.373	0.242	0.163	0.16	0.165	0.173	0.166	0.688	0.691	0.69	0.677	0.679	0.668	0.749	0.703	0.734	0.726	0.752	0.698
128 μM	0.193	0.171	0.169	0.168	0.169	0.18	0.079	0.154	0.138	0.085	0.136	0.086	0.594	0.591	0.601	0.59	0.614	0.597	0.654	0.64	0.673	0.7	0.646	0.663
256 μM	0.025	0.029	0.037	0.013	0.034	0.032	0.02	0.014	0.028	0.025	0.038	0.029	0.474	0.489	0.47	0.448	0.456	0.462	0.528	0.561	0.561	0.539	0.533	0.529
Fig.4d
Blood	PBS	FLO	F8
	2258	165	1	2258000000	165000000	1000	9.35372	8.21748	3
	52	125	1	52000000	125000000	1000	7.716	8.09691	3
	326	87	2	326000000	87000000	2000	8.51322	7.93952	3.30103
	906	103	15	906000000	103000000	15000	8.95713	8.01284	4.17609
	136	66	1	136000000	66000000	1000	8.13354	7.81954	3
	839	480	32	839000000	480000000	32000	8.92376	8.68124	4.50515
Fig.4e
Liver	PBS	FLO	F8
	1819	1120	100	1819000000	1120000000	100000	9.25983	9.04922	5
	1112	48	0.3	1112000000	48000000	300	9.0461	7.68124	2.47712
	950	62	2	950000000	62000000	2000	8.97772	7.79239	3.30103
	502	152	41	502000000	152000000	41000	8.7007	8.18184	4.61278
	362	260	11	362000000	260000000	11000	8.55871	8.41497	4.04139
	35	49	40	35000000	49000000	40000	7.54407	7.6902	4.60206
Fig.4f
Spleen	PBS	FLO	F8
	325	236	5	325000000	236000000	5000	8.51188	8.37291	3.69897
	2670	1015	6	2670000000	1015000000	6000	9.42651	9.00647	3.77815
	67	27	4	67000000	27000000	4000	7.82607	7.43136	3.60206
	15	125	15	15000000	125000000	15000	7.17609	8.09691	4.17609
	166	101	100	166000000	101000000	100000	8.22011	8.00432	5
	652	33	0.2	652000000	33000000	200	8.81425	7.51851	2.30103
Fig.4g
Kidney	PBS	FLO	F8
	450	195	4	450000000	195000000	4000	8.65321	8.29003	3.60206
	845	199	40	845000000	199000000	40000	8.92686	8.29885	4.60206
	562	6	2	562000000	6000000	2000	8.74974	6.77815	3.30103
	98	98	3	98000000	98000000	3000	7.99123	7.99123	3.47712
	1650	269	0.4	1650000000	269000000	400	9.21748	8.42975	2.60206
	16	366	1	16000000	366000000	1000	7.20412	8.56348	3
Fig.4i
	Time (h)
		Control	FLO	F8
	0	10	10	10
	12	2	4	10
	24	0	3	8
	36	0	1	6
	48	0	0	6
	60	0	0	6
	72	0	0	6

## Sheet: Fig. 5b, i-j
Fig.5b
	0.904369	0.928793	1.19052	0.0708414	0.0406448	0.0445609	0.0633379	0.055009	0.0380396
	1.32292	0.705695	1.07115	0.0581959	0.0597719	0.0393914	0.0633736	0.0745419	0.0648993
	1.03763	1.01849	0.946234	0.0403673	0.0358613	0.0240179	0.229136	0.246285	0.271456
Fig.5e
The expression of arcB was analysed by SDS-PAGE
Fig.5i
(µM)	F8			FLO
S. aureus 0705K2	32	32	32	>128	>128	>128
S. aureus 0705205	16	16	16	>128	>128	>128
S. aureus 0705220	32	32	32	>128	>128	>128
Fig.5j
(µM)	F8			FLO
ΔarcB mutant P. multocida	16	16	16	8	8	8
P. multocida	4	4	4	8	8	8

## Sheet: Fig. 6a-j
Fig.6a
S. aureus	DNA	Control			4MIC			2MIC			MIC
	2h	1.0121	0.9744	0.99758	1.03912	1.0044	1.098	0.978049	1.08049	0.987805	0.978803	1.00299	1.08803
	4h	0.9987	1.022	0.909	1.75758	1.6	1.552	1.2428	1.35391	1.39095	1.28508	1.0223	1.20022
	8h	1.0211	1.1311	0.9981	1.81356	1.55932	1.9322	1.45479	1.23404	1.34043	1.54768	1.36161	1.67726
	RNA
	2h	1.0008	0.9984	0.98928	1.16836	1.257	1.1716	1.01532	1.1208	1.0998	1.16087	1.05217	1.08696
	4h	0.957	1.0995	1.112	1.26547	1.2697	1.19697	1.17787	1.17866	1.26482	1.24221	1.2872	1.14533
	8h	0.8986	0.9792	1.0189	1.38015	1.42785	1.34528	1.29851	1.41746	1.20746	1.35708	1.25571	1.25571
	Protein
	2h	0.9785	1.0133	1.1105	1.16773	1.38367	1.26653	1.19872	1.0718	1.11795	1.13308	1.17068	1.06767
	4h	1.0036	1.0313	0.9599	1.35185	1.28519	1.22285	1.24837	1.20131	1.13072	1.15267	1.17252	1.2519
	8h	0.9698	1.0192	1.02189	1.74603	1.71746	1.66032	1.72146	1.51472	1.61187	1.48404	1.42553	1.45532
Fig.6b
E. coli	DNA	Control			4MIC			2MIC			MIC
	2h	0.9398	0.9784	0.8978	1.26997	1.25481	1.105	1.24316	1.19422	1.2249	1.18978	1.10219	1.1219
	4h	1.087	0.8995	0.8999	1.37991	1.26638	1.63755	1.36948	1.26466	1.34659	1.28395	1.30617	1.28395
	8h	0.9886	1.092	1.1089	1.47325	1.51029	1.28807	1.56054	1.21769	1.48707	1.32748	1.47604	1.38339
	RNA
	2h	1.0018	0.9714	0.9928	1.37802	1.41609	1.3088	1.3289	1.36545	1.24485	1.18718	1.14872	0.9949
	4h	0.9847	1.0915	1.0102	1.64689	1.36554	1.55367	1.53791	1.61841	1.28412	1.25016	1.2674	1.1544
	8h	0.9686	1.11892	1.0023	1.80153	1.41045	1.60105	1.71975	1.41975	1.64197	1.31667	1.66667	1.3667
	Protein
	2h	0.9768	1.012	0.996	1.31624	1.31624	1.23932	1.38843	1.42975	1.33884	1.40179	1.17949	1.31795
	4h	0.959	1.1023	0.999	1.6098	1.39216	1.39216	1.22238	1.528	1.2118	1.62963	1.4963	1.32557
	8h	1.2033	1.005	1.0136	2.09348	2.21739	2.04348	1.56735	1.8339	1.95918	1.4539	1.77305	1.64539
Fig.6c
S. aureus	1002	1163	1195
	1097	1141	1254
	1021	1118	1218
	1052	1202	1185
Fig.6d
E. coli	820	1119	1219
	790	1188	1288
	797	1242	1242
	817	1284	1284
Fig.6e
S. aureus	PBS			FLO			F8
	159003	155610	152645	156562	155742	156952	157523	156585	155263
	154167	155576	158790	156525	154856	157968	155869	157857	158624
	155157	152087	153318	155280	153549	156325	153621	157962	153696
	155275	152227	153289	126569	124078	124529	110805	108073	109287
	153307	156744	154945	115849	113636	110961	93289	92704	92977
	153423	155268	153927	105086	102565	100648	72957	71838	72044
	155667	152705	153032	85880	83452	82090	56244	58644	57542
	152777	153187	155573	70315	68996	67228	52187	49644	49072
	153878	152919	154414	65813	64725	64564	49408	48676	48630
	155249	153734	153625	61028	63726	62652	45327	47766	46532
	152805	152985	153956	58748	56289	59221	44244	46239	45751
	152752	155826	153536	53493	55569	56654	43152	43087	44424
	151586	151125	153852	51591	52978	53023	43376	43231	43769
Fig.6f
E. coli	PBS			FLO			F8
	10133	10532	10345	10201	10195	10002	10047	9750	9841
	9939	10295	10095	9764	9718	9752	9727	9653	9719
	9607	9891	9743	9771	9605	9645	9593	9748	9657
	9539	9934	9787	8943	8890	8742	8125	7807	8031
	9822	9595	9366	8220	8029	7922	7164	7075	7022
	9873	9378	9655	7401	7393	7346	6415	6375	6555
	9716	9995	9853	7212	7046	7139	6234	6113	6034
	9432	9701	9564	6522	6558	6342	5904	5872	5950
	9966	9423	9676	6476	6227	6342	5595	5654	5496
	9775	9652	9895	6136	6141	6028	5514	5236	5205
	9200	9475	9325	5907	5710	5604	5364	5119	5193
	9855	9174	9965	5669	5542	5667	5030	5158	5093
	9591	9889	9956	5184	5334	5524	5031	4983	4946
Fig.6g
S. aureus	PBS	FLO	F8	ROSUP
	4326	239743	293423	9947
	4625	244148	298310	10038
	4551	248538	288042	10458
Fig.6h
E. coli	PBS	FLO	F8	ROSUP
	4699	39561	45213	12503
	4785	39117	45351	12085
	4768	40061	44535	12125
Fig.6i
S. aureus	PBS	FLO	F8
	20692	26671	37705
	22856	24601	41139
	21160	23459	40868
	21090	25677	39715
	19855	26600	40109
	21867	23959	40156
Fig.6j
E. coli	PBS	FLO	F8
	51189	97221	109512
	58014	93203	113659
	54332	93146	105897
	51956	88151	121567
	56514	90303	99558
	56223	90316	115848

## Sheet: Tables 1-3
Table 1
(µM)	FLO			F1			F2			F3			F4			F6			F7			F8			F11			F13			F14			F15
E. coli	8	8	8	16	16	16	32	32	32	>128	>128	>128	>128	>128	>128	16	16	16	16	16	16	8	8	8	>128	>128	>128	>128	>128	>128	16	16	16	>128	>128	>128
S. typhi	4	4	4	16	16	16	32	32	32	>128	>128	>128	>128	>128	>128	8	8	8	16	16	16	2	2	2	>128	>128	>128	>128	>128	>128	8	8	8	>128	>128	>128
P. aeruginosa	>128	>128	>128	>128	>128	>128	>128	>128	>128	>128	>128	>128	>128	>128	>128	128	128	128	>128	>128	>128	128	128	128	>128	>128	>128	>128	>128	>128	>128	>128	>128	>128	>128	>128
S. aureus	16	16	16	32	32	32	64	64	64	>128	>128	>128	>128	>128	>128	16	16	16	32	32	32	8	8	8	>128	>128	>128	>128	>128	>128	16	16	16	>128	>128	>128
B. subtilis	4	4	4	16	16	16	16	16	16	>128	>128	>128	128	128	128	4	4	4	4	4	4	2	2	2	>128	>128	>128	>128	>128	>128	4	4	4	>128	>128	>128
E. faecalis	16	16	16	16	16	16	32	32	32	>128	>128	>128	128	128	128	8	8	8	8	8	8	4	4	4	>128	>128	>128	>128	>128	>128	8	8	8	>128	>128	>128
P. multocida	8	8	8	16	16	16	8	8	8	>128	>128	>128	64	64	64	4	4	4	4	4	4	2	2	2	>128	>128	>128	>128	>128	>128	2	2	2	>128	>128	>128
A. pleuropneumoniae	8	8	8	32	32	32	32	32	32	>128	>128	>128	128	128	128	4	4	4	16	16	16	4	4	4	>128	>128	>128	>128	>128	>128	8	8	8	>128	>128	>128
S. suis	16	16	16	64	64	64	64	64	64	>128	>128	>128	>128	>128	>128	16	16	16	16	16	16	8	8	8	>128	>128	>128	>128	>128	>128	32	32	32	>128	>128	>128
H. parasuis	32	32	32	64	64	64	64	64	64	>128	>128	>128	>128	>128	>128	16	16	16	32	32	32	8	8	8	>128	>128	>128	>128	>128	>128	16	16	16	>128	>128	>128
Table 2
(µM)	FLO			F1			F2			F3			F4			F6			F7			F8			F11			F13			F14			F15
E. coli	16	16	16	32	32	32	64	64	64	>128	>128	>128	>128	>128	>128	16	16	16	32	32	32	8	8	8	>128	>128	>128	>128	>128	>128	32	32	32	>128	>128	>128
S. typhi	8	8	8	16	16	16	64	64	64	>128	>128	>128	>128	>128	>128	8	8	8	32	32	32	4	4	4	>128	>128	>128	>128	>128	>128	16	16	16	>128	>128	>128
P. aeruginosa	>128	>128	>128	>128	>128	>128	>128	>128	>128	>128	>128	>128	>128	>128	>128	>128	>128	>128	>128	>128	>128	>128	>128	>128	>128	>128	>128	>128	>128	>128	>128	>128	>128	>128	>128	>128
S. aureus	32	32	32	64	64	64	64	64	64	>128	>128	>128	>128	>128	>128	32	32	32	64	64	64	16	16	16	>128	>128	>128	>128	>128	>128	64	64	64	>128	>128	>128
B. subtilis	8	8	8	16	16	16	32	32	32	>128	>128	>128	>128	>128	>128	8	8	8	8	8	8	4	4	4	>128	>128	>128	>128	>128	>128	16	16	16	>128	>128	>128
E. faecalis	32	32	32	64	64	64	64	64	64	>128	>128	>128	>128	>128	>128	16	16	16	16	16	16	8	8	8	>128	>128	>128	>128	>128	>128	32	32	32	>128	>128	>128
P. multocida	8	8	8	16	16	16	8	8	8	>128	>128	>128	128	128	128	4	4	4	8	8	8	4	4	4	>128	>128	>128	>128	>128	>128	4	4	4	>128	>128	>128
A. pleuropneumoniae	32	32	32	64	64	64	64	64	64	>128	>128	>128	>128	>128	>128	8	8	8	64	64	64	8	8	8	>128	>128	>128	>128	>128	>128	32	32	32	>128	>128	>128
S. suis	32	32	32	128	128	128	128	128	128	>128	>128	>128	>128	>128	>128	16	16	16	32	32	32	8	8	8	>128	>128	>128	>128	>128	>128	64	64	64	>128	>128	>128
H. parasuis	64	64	64	128	128	128	>128	>128	>128	>128	>128	>128	>128	>128	>128	32	32	32	64	64	64	16	16	16	>128	>128	>128	>128	>128	>128	64	64	64	>128	>128	>128
Table 3
(µM)	F8			FLO
Methicillin-resistant S. aureus B1-1	8	8	8	32	32	32
Polymyxin B-resistant E. hormaechei wb 4	16	16	16	128	128	128
Florfenicol-resistant S. suis 1136	8	8	8	64	64	64
Florfenicol-resistant S. suis 1194	4	4	4	16	16	16
Florfenicol-resistant S. suis 1197	8	8	8	32	32	32
Florfenicol-resistant S. suis 1655	8	8	8	32	32	32
Florfenicol-resistant S. suis 1658	4	4	4	32	32	32
Florfenicol-resistant S. suis 1669	16	16	16	64	64	64
Florfenicol-resistant H. parasuis 1565	8	8	8	32	32	32
Florfenicol-resistant H. parasuis 1614	4	4	4	16	16	16
Florfenicol-resistant H. parasuis 1651	8	8	8	32	32	32
Ampicillin-resistant S. typhi BYG 9	4	4	4	64	64	64
Sulfamethoxazole-resistant S. typhi BYG 21	4	4	4	32	32	32
Doxycycline-resistant S. typhi BYG 11	4	4	4	32	32	32
Doxycycline-resistant S. typhi BYG 25	8	8	8	32	32	32
Doxycycline-resistant S. typhi BYG 31	8	8	8	32	32	32

## Sheet: Supplemental Fig. 1b-g
Supplemental Fig. 1b
S. aureus		PBS			1/2 MIC FLO			1/2 MIC F8
	0	0.046	0.043	0.042	0.043	0.043	0.042	0.043	0.043	0.044
	30 min	0.045	0.045	0.045	0.046	0.042	0.045	0.045	0.044	0.04
	1 h	0.068	0.072	0.079	0.046	0.047	0.042	0.046	0.043	0.042
	1.5 h	0.115	0.113	0.112	0.045	0.043	0.044	0.044	0.045	0.043
	2 h	0.111	0.115	0.118	0.044	0.043	0.046	0.046	0.046	0.042
	2.5 h	0.119	0.11	0.118	0.045	0.043	0.042	0.045	0.043	0.045
	3 h	0.172	0.168	0.173	0.045	0.043	0.048	0.046	0.043	0.047
	3.5 h	0.366	0.36	0.367	0.048	0.045	0.043	0.052	0.045	0.042
	4 h	0.475	0.471	0.467	0.046	0.046	0.047	0.046	0.047	0.043
	4.5 h	0.633	0.631	0.629	0.087	0.085	0.083	0.044	0.045	0.047
	5 h	0.759	0.751	0.762	0.092	0.095	0.087	0.046	0.043	0.049
	5.5 h	0.825	0.829	0.817	0.097	0.115	0.099	0.087	0.079	0.085
	6 h	0.872	0.847	0.879	0.194	0.176	0.179	0.095	0.093	0.099
	6.5 h	0.901	0.914	0.902	0.256	0.236	0.259	0.109	0.115	0.112
	7 h	0.926	0.927	0.923	0.395	0.365	0.322	0.157	0.169	0.172
	7.5 h	0.949	0.952	0.937	0.562	0.556	0.567	0.239	0.256	0.289
	8 h	0.976	0.966	0.979	0.632	0.659	0.658	0.356	0.365	0.384
	8.5 h	1.032	1.012	1.039	0.701	0.711	0.699	0.441	0.442	0.426
	9 h	1.063	1.058	1.066	0.734	0.745	0.741	0.491	0.501	0.489
	9.5 h	1.093	1.099	1.096	0.766	0.775	0.756	0.512	0.532	0.534
	10 h	1.11	1.113	1.117	0.778	0.796	0.768	0.536	0.552	0.566
	10.5 h	1.121	1.125	1.124	0.789	0.769	0.788	0.575	0.589	0.597
	11 h	1.122	1.129	1.134	0.792	0.795	0.789	0.602	0.599	0.62
	11.5h	1.126	1.132	1.123	0.801	0.809	0.806	0.612	0.621	0.601
	12 h	1.132	1.134	1.138	0.8	0.817	0.812	0.6	0.615	0.627
Supplemental Fig. 1c
E. coli		PBS			1/2 MIC FLO			1/2 MIC F8
	0	0.045	0.042	0.046	0.045	0.043	0.045	0.045	0.045	0.042
	30 min	0.086	0.08	0.079	0.076	0.085	0.072	0.046	0.042	0.043
	1 h	0.112	0.115	0.118	0.078	0.072	0.072	0.048	0.052	0.043
	1.5 h	0.132	0.122	0.139	0.078	0.081	0.078	0.045	0.047	0.045
	2 h	0.233	0.311	0.235	0.115	0.105	0.131	0.046	0.054	0.048
	2.5 h	0.312	0.309	0.323	0.152	0.154	0.151	0.042	0.046	0.062
	3 h	0.401	0.421	0.414	0.195	0.173	0.201	0.043	0.048	0.042
	3.5 h	0.496	0.485	0.499	0.221	0.221	0.221	0.079	0.065	0.066
	4 h	0.716	0.721	0.702	0.291	0.279	0.293	0.139	0.132	0.121
	4.5 h	0.865	0.857	0.856	0.471	0.465	0.479	0.215	0.205	0.213
	5 h	0.998	0.988	0.986	0.591	0.588	0.576	0.267	0.262	0.255
	5.5 h	1.156	1.144	1.119	0.677	0.679	0.679	0.351	0.347	0.353
	6 h	1.206	1.213	1.195	0.895	0.905	0.875	0.519	0.514	0.516
	6.5 h	1.255	1.221	1.267	0.932	0.943	0.927	0.695	0.683	0.699
	7 h	1.311	1.308	1.323	0.992	0.982	0.999	0.761	0.766	0.767
	7.5 h	1.353	1.369	1.342	1.021	1.071	1.112	0.815	0.812	0.808
	8 h	1.392	1.385	1.399	1.105	1.165	1.133	0.879	0.856	0.873
	8.5 h	1.411	1.415	1.417	1.126	1.13	1.128	0.915	0.923	0.911
	9 h	1.422	1.42	1.418	1.162	1.163	1.159	0.953	0.933	0.957
	9.5 h	1.439	1.439	1.439	1.192	1.197	1.184	0.958	0.956	0.959
	10 h	1.441	1.434	1.442	1.202	1.219	1.232	0.976	0.972	0.973
	10.5 h	1.454	1.456	1.457	1.211	1.219	1.233	0.989	0.985	0.992
	11 h	1.466	1.456	1.469	1.334	1.238	1.239	0.995	0.999	1.021
	11.5h	1.479	1.47	1.477	1.255	1.349	1.269	0.998	0.988	1.013
	12 h	1.495	1.489	1.464	1.245	1.267	1.392	1.02	1.045	1.047
Supplemental Fig. 1d
S. aureus	PBS			1/2 × MIC F8			MIC × F8			2 × MIC F8			4 × MIC F8
	6.35344	6.42366	6.48015	6.51271	6.4098	6.40992	6.51271	6.4098	6.40992	6.51271	6.4098	6.40992	6.56779	6.65528	6.61513
	6.54734	6.50653	6.49491	6.5626	6.59831	6.56343	6.09764	6.02661	6.18276	5.98059	5.98659	5.95211	5.99808	5.95211	5.87639
	6.87423	6.84653	6.87659	6.65988	6.69599	6.62909	5.93293	5.98087	5.88001	4.74974	4.88366	4.98453	4.10037	4.19033	4.22789
	7.1793	7.18569	7.21045	5.91551	5.84317	5.98489	5.42406	5.29048	5.0976	3.41497	3.81291	3.5563	3.14613	3.04139	3.20412
	8.74527	8.84919	8.82095	5.40824	5.80284	5.73648	4.09691	4.3483	4.41996	2.30103	2.77815	2	2.30103	2.30103	2
	9.95596	9.95692	9.99636	4.71684	4.69197	4.36549	2.47712	3.07918	3.17609	2	2.30103	2	2	2.30103	2
Supplemental Fig. 1e
E. coli	PBS			1/2 × MIC F8			MIC × F8			2 × MIC F8			4 × MIC F8
	6.56337	6.75276	6.65577	6.37412	6.51364	6.61303	6.61542	6.514	6.60049	6.66151	6.59863	6.74998	6.61549	6.65813	6.61552
	6.71897	6.72959	6.75935	6.55934	6.50833	6.66152	6.00903	6.0463	5.96642	5.93425	6.00966	5.95429	5.74981	5.717	5.56289
	6.99805	6.95666	7.00239	6.6046	6.61876	6.62905	5.70969	5.70096	5.69592	5.629	5.56808	5.6682	5.18355	4.99826	4.90956
	7.34757	7.52056	7.52585	6.71897	6.79316	6.70004	5.04218	5.07954	5.00945	4.75282	4.56703	4.68931	3.92942	3.74819	3.77085
	7.88372	7.89521	7.8672	7.00903	6.96547	6.99666	4.72099	4.40824	4.7364	3.98227	4.03743	4.30535	3.36173	3.17609	3.34242
	8.4993	8.52589	8.7012	7.98103	7.98392	8.00519	4.74974	4.40312	4.55023	2.69897	2.77815	3.04139	2	2.47712	2
Supplemental Fig. 1f
S. aureus	PBS			1/2 × MIC FLO			MIC × FLO			2 × MIC FLO			4 × MIC FLO
	6.35344	6.42366	6.48015	6.51208	6.42366	6.48015	6.51208	6.42366	6.48015	6.51208	6.42366	6.48015	6.51208	6.42366	6.48015
	6.54734	6.50653	6.49491	6.48094	6.50667	6.54721	6.60436	6.49489	6.50861	6.62903	6.62903	6.52187	6.62903	6.62903	6.52187
	6.87423	6.84653	6.87659	6.65153	6.58242	6.74206	6.65153	6.58242	6.66272	6.65918	6.69594	6.50535	6.65918	6.69594	6.50535
	7.1793	7.18569	7.21045	7.1793	7.18569	7.21045	6.62903	6.81462	6.77573	6.60339	6.6048	6.56807	6.60339	6.6048	6.56807
	8.74527	8.84919	8.82095	7.77351	7.72751	7.81009	6.59834	6.60483	6.56779	6.56779	6.59834	6.4852	5.98489	5.75557	5.55255
	9.95596	9.95692	9.99636	8.95696	8.70384	8.78549	6.80592	6.56304	6.56257	5.1014	5.72123	5.75228	3.27875	3.04139	3.36173
Supplemental Fig. 1g
E. coli	PBS			1/2 × MIC FLO			MIC × FLO			2 × MIC FLO			4 × MIC FLO
	6.56337	6.75276	6.65577	6.51	6.65575	6.57813	6.62903	6.60813	6.62876	6.60156	6.62876	6.60437	6.69515	6.72125	6.67732
	6.71897	6.72959	6.75935	6.6243	6.63614	6.71868	6.56254	6.54543	6.50954	6.44061	6.40418	6.41883	6.29183	6.24898	6.29077
	6.99805	6.95666	7.00239	6.71897	6.79316	6.70004	6.0086	6.0054	6.00903	5.90069	5.81445	5.85461	5.8607	5.80106	5.82086
	7.34757	7.52056	7.52585	6.95675	6.97093	6.97385	5.9937	5.98059	5.93258	5.51188	5.48015	5.42357	5.09691	5.0569	5.00945
	7.88372	7.89521	7.8672	7.02336	7.10118	7.3335	5.70969	5.70096	5.69592	5.08991	5.00945	5.07918	4.07918	3.98227	4.12057
	8.4993	8.52589	8.7012	8.3339	8.40907	8.31501	4.50651	4.79588	4.716	4.24055	4.04532	4.18184	2.47712	2.30103	2

## Sheet: Supplemental Fig. 2a, c-h
Supplemental Fig. 2a
	Day	Control						FLO						F8
		2	2	2	2	2	2	2	2	2	2	2	2	2	2	2	2	2	2
	1	2.3	2.5	2.2	2.4	2.9	1.6	2.1	1.8	1.2	2.4	2.5	2	2.4	2.4	2.3	2.1	3.1	2.8
	2	3.1	3	3.3	3	2.8	2.1	3.1	2	1.6	2	2.6	2.1	3.3	2.9	2.9	2.7	4.4	3
	3	3.4	3.5	4.2	3.8	3.2	2.8	3.5	2.6	1.6	2.3	2.7	2.8	3.9	3.7	3.7	3.3	4.7	3.6
	4	4.2	4.4	4.9	4.4	3.9	3.6	3.3	3	2.8	2.7	3.1	2.2	4.6	3.9	4.3	5	4.2	5.2
	5	4.6	4.7	5.3	5.2	4.7	5	3.4	3.4	3.2	2.9	3	2.4	5.3	4.5	4.7	3.6	5.8	5.8
	6	5.5	5	5.6	6	5.4	5.7	3.2	3.9	2.7	2.2	2.4	2.7	5.8	5	5.2	4.5	5.9	6.5
	7	6.5	5.8	6.1	7.3	6.1	6.9	2.8	3.1	3.1	1.5	2.3	3.1	6.6	5.6	5.8	5.1	6.6	7.2
Supplemental Fig. 2c
	PBS	FLO	F8
	3.43	1.04	2.69
	3.41	1.2	2.65
	2.62	1.05	2.83
	2.92	1.03	3.47
	3.12	1.01	2.72
	3.15	1.29	3.81
Supplemental Fig. 2d
	PBS	FLO	F8
	0.28	0.08	0.74
	0.28	0.18	0.34
	0.41	0.22	0.46
	0.64	0.25	0.56
	0.36	0.31	0.71
	0.46	0.18	0.74
Supplemental Fig. 2e
	PBS	FLO	F8
	3.04	0.81	1.83
	3.02	0.97	2.2
	2.03	0.74	2.29
	2.14	0.7	2.82
	2.66	0.63	1.82
	2.56	1.05	2.88
Supplemental Fig. 2f
	PBS	FLO	F8
	6.87	5.25	5.87
	6.67	5.29	5.89
	6.11	6.13	5.95
	6.53	4.9	6.75
	7.02	5.75	6.41
	6.17	5.67	5.7
Supplemental Fig. 2g
	PBS	FLO	F8
	115	90	109
	117	92	98
	109	98	103
	116	92	112
	122	100	107
	111	98	105
Supplemental Fig. 2h
	PBS	FLO	F8
	612	540	536
	599	546	749
	699	578	968
	703	555	669
	1020	545	637
	557	303	854

[truncated: 6 more sheets: Supplemental Fig. 9a-i, Supplemental Fig. 12a-h, Supplemental Fig. 13a-h, Supplemental Fig. 14a-h, Supplemental Fig. 15a-h, Supplemental Fig. 16a-h]
